# Supplementary material for: Signature of seven cuproptosis-related lncRNAs as a novel biomarker to predict prognosis and therapeutic response in cervical cancer
Source: Front Genet. 2022 Sep 20;13:989646. doi: 10.3389/fgene.2022.989646 (PMC9530991; doi:10.3389/fgene.2022.989646)
Supplement: Supplementary file 1 [file Table2.XLSX]

## Sheet: Sheet1
AL441992.1	Forward	GCAGGAAGTGATTGATCGGC
	Reverse	GATTGTGAGCTTGTGCGCTG
AL354733.3	Forward	GTCATTGGCGTTCGTGGATG
	Reverse	TGTGAAAACCCTGGTTGGCT
AL354833.2	Forward	GCTGGTTTCAGTGCCTCTCT
	Reverse	GATCCCAGGAGCTCGTGAAG
AC009902.2	Forward	ACAACATATCCACCGCCGTT
	Reverse	TCAGGGAGGCACCGTAGTTA
SCAT2	Forward	GTGTGACCCGGAGTATTAGGG
	Reverse	GAAAGCTCCCTCCTCCTAAGC
CNNM3-DT	Forward	CACTCAATCGCACAAGCCAG
	Reverse	TTCGTCCACACCTACAGGCTA
LINC01305	Forward	AGATTAGCTGGAACCGCCAG
	Reverse	GTGGACTTGGCTGGAACCTT
