# Supplementary material for: Signature of seven cuproptosis-related lncRNAs as a novel biomarker to predict prognosis and therapeutic response in cervical cancer
Source: Front Genet. 2022 Sep 20;13:989646. doi: 10.3389/fgene.2022.989646 (PMC9530991; doi:10.3389/fgene.2022.989646)
Supplement: Supplementary file 7 [file Table6.XLSX]

## Sheet: Sheet1
Node1	Node2	Line
C9orf163	hsa-miR-590-5p	lncRNA
C9orf163	hsa-miR-761	lncRNA
C9orf163	hsa-miR-3619-5p	lncRNA
C9orf163	hsa-miR-107	lncRNA
C9orf163	hsa-miR-425-5p	lncRNA
C9orf163	hsa-miR-125a-5p	lncRNA
C9orf163	hsa-miR-125b-5p	lncRNA
SNHG12	hsa-miR-140-5p	lncRNA
SNHG12	hsa-miR-876-3p	lncRNA
SNHG12	hsa-miR-1244	lncRNA
SNHG12	hsa-miR-146b-5p	lncRNA
SNHG12	hsa-miR-4262	lncRNA
SNHG12	hsa-miR-4458	lncRNA
SNHG12	hsa-miR-4500	lncRNA
SNHG12	hsa-miR-193a-3p	lncRNA
SNHG12	hsa-miR-206	lncRNA
SNHG12	hsa-miR-613	lncRNA
SNHG12	hsa-miR-429	lncRNA
SNHG12	hsa-miR-508-3p	lncRNA
SNHG12	hsa-miR-24-3p	lncRNA
SNHG12	hsa-miR-338-3p	lncRNA
SNHG12	hsa-miR-425-5p	lncRNA
SNHG12	hsa-miR-129-5p	lncRNA
IGBP1-AS1	hsa-miR-139-5p	lncRNA
IGBP1-AS1	hsa-miR-24-3p	lncRNA
C6orf99	hsa-miR-140-5p	lncRNA
C6orf99	hsa-miR-876-3p	lncRNA
C6orf99	hsa-miR-1244	lncRNA
C6orf99	hsa-miR-24-3p	lncRNA
C6orf99	hsa-miR-338-3p	lncRNA
C6orf99	hsa-miR-449c-5p	lncRNA
C6orf99	hsa-miR-455-5p	lncRNA
SNHG5	hsa-miR-212-3p	lncRNA
SNHG5	hsa-miR-4262	lncRNA
SNHG5	hsa-miR-4735-3p	lncRNA
SNHG5	hsa-miR-216b-5p	lncRNA
SNHG5	hsa-miR-23b-3p	lncRNA
SNHG5	hsa-miR-363-3p	lncRNA
SNHG5	hsa-miR-1297	lncRNA
SNHG5	hsa-miR-27a-3p	lncRNA
SNHG5	hsa-miR-449c-5p	lncRNA
EPB41L4A-AS1	hsa-miR-139-5p	lncRNA
EPB41L4A-AS1	hsa-miR-146b-5p	lncRNA
EPB41L4A-AS1	hsa-miR-17-5p	lncRNA
EPB41L4A-AS1	hsa-miR-20b-5p	lncRNA
EPB41L4A-AS1	hsa-miR-429	lncRNA
EPB41L4A-AS1	hsa-miR-761	lncRNA
EPB41L4A-AS1	hsa-miR-3619-5p	lncRNA
EPB41L4A-AS1	hsa-miR-22-3p	lncRNA
EPB41L4A-AS1	hsa-miR-23b-3p	lncRNA
EPB41L4A-AS1	hsa-miR-338-3p	lncRNA
EPB41L4A-AS1	hsa-miR-449c-5p	lncRNA
EPB41L4A-AS1	hsa-miR-425-5p	lncRNA
EPB41L4A-AS1	hsa-miR-129-5p	lncRNA
BOLA3-AS1	hsa-miR-301b-3p	lncRNA
BOLA3-AS1	hsa-miR-4295	lncRNA
BOLA3-AS1	hsa-miR-3666	lncRNA
BOLA3-AS1	hsa-miR-184	lncRNA
BOLA3-AS1	hsa-miR-429	lncRNA
BOLA3-AS1	hsa-miR-24-3p	lncRNA
BOLA3-AS1	hsa-miR-338-3p	lncRNA
BOLA3-AS1	hsa-miR-129-5p	lncRNA
BOLA3-AS1	hsa-miR-490-3p	lncRNA
NCBP2-AS1	hsa-miR-137	lncRNA
NCBP2-AS1	hsa-miR-17-5p	lncRNA
NCBP2-AS1	hsa-miR-20b-5p	lncRNA
NCBP2-AS1	hsa-miR-129-5p	lncRNA
SOX21-AS1	hsa-miR-301b-3p	lncRNA
SOX21-AS1	hsa-miR-4295	lncRNA
SOX21-AS1	hsa-miR-3666	lncRNA
SOX21-AS1	hsa-miR-212-3p	lncRNA
SOX21-AS1	hsa-miR-146b-5p	lncRNA
SOX21-AS1	hsa-miR-761	lncRNA
SOX21-AS1	hsa-miR-3619-5p	lncRNA
SOX21-AS1	hsa-miR-107	lncRNA
SOX21-AS1	hsa-miR-338-3p	lncRNA
SOX21-AS1	hsa-miR-425-5p	lncRNA
SOX21-AS1	hsa-miR-125a-5p	lncRNA
SOX21-AS1	hsa-miR-125b-5p	lncRNA
SOX21-AS1	hsa-miR-455-5p	lncRNA
SOX21-AS1	hsa-miR-129-5p	lncRNA
HCG11	hsa-miR-17-5p	lncRNA
HCG11	hsa-miR-20b-5p	lncRNA
HCG11	hsa-miR-4262	lncRNA
HCG11	hsa-miR-4458	lncRNA
HCG11	hsa-miR-4500	lncRNA
HCG11	hsa-miR-24-3p	lncRNA
HCG11	hsa-miR-1297	lncRNA
HCG11	hsa-miR-455-5p	lncRNA
HCG11	hsa-miR-129-5p	lncRNA
HCG11	hsa-miR-490-3p	lncRNA
AGBL5-IT1	hsa-miR-146b-5p	lncRNA
AGBL5-IT1	hsa-miR-24-3p	lncRNA
ACAP2-IT1	hsa-miR-212-3p	lncRNA
ACAP2-IT1	hsa-miR-206	lncRNA
ACAP2-IT1	hsa-miR-613	lncRNA
ACAP2-IT1	hsa-miR-429	lncRNA
ACAP2-IT1	hsa-miR-23b-3p	lncRNA
UBE2Q1-AS1	hsa-miR-507	lncRNA
UBE2Q1-AS1	hsa-miR-4458	lncRNA
UBE2Q1-AS1	hsa-miR-4500	lncRNA
UBE2Q1-AS1	hsa-miR-24-3p	lncRNA
UBE2Q1-AS1	hsa-miR-107	lncRNA
UBE2Q1-AS1	hsa-miR-449c-5p	lncRNA
UBE2Q1-AS1	hsa-miR-125a-5p	lncRNA
UBE2Q1-AS1	hsa-miR-125b-5p	lncRNA
EMX2OS	hsa-miR-184	lncRNA
EMX2OS	hsa-miR-22-3p	lncRNA
EMX2OS	hsa-miR-24-3p	lncRNA
EMX2OS	hsa-miR-449c-5p	lncRNA
EMX2OS	hsa-miR-455-5p	lncRNA
MIR205HG	hsa-miR-301b-3p	lncRNA
MIR205HG	hsa-miR-4295	lncRNA
MIR205HG	hsa-miR-3666	lncRNA
MIR205HG	hsa-miR-206	lncRNA
MIR205HG	hsa-miR-613	lncRNA
MIR205HG	hsa-miR-761	lncRNA
MIR205HG	hsa-miR-3619-5p	lncRNA
MIR205HG	hsa-miR-216b-5p	lncRNA
MIR205HG	hsa-miR-22-3p	lncRNA
MIR205HG	hsa-miR-23b-3p	lncRNA
MIR205HG	hsa-miR-24-3p	lncRNA
MIR205HG	hsa-miR-27a-3p	lncRNA
MIR205HG	hsa-miR-107	lncRNA
MIR205HG	hsa-miR-33a-3p	lncRNA
MIR205HG	hsa-miR-455-5p	lncRNA
MIR205HG	hsa-miR-129-5p	lncRNA
MIR205HG	hsa-miR-490-3p	lncRNA
TRAF3IP2-AS1	hsa-miR-137	lncRNA
TRAF3IP2-AS1	hsa-miR-139-5p	lncRNA
TRAF3IP2-AS1	hsa-miR-4262	lncRNA
TRAF3IP2-AS1	hsa-miR-206	lncRNA
TRAF3IP2-AS1	hsa-miR-613	lncRNA
TRAF3IP2-AS1	hsa-miR-761	lncRNA
TRAF3IP2-AS1	hsa-miR-3619-5p	lncRNA
TRAF3IP2-AS1	hsa-miR-216b-5p	lncRNA
TRAF3IP2-AS1	hsa-miR-508-3p	lncRNA
TRAF3IP2-AS1	hsa-miR-23b-3p	lncRNA
TRAF3IP2-AS1	hsa-miR-24-3p	lncRNA
TRAF3IP2-AS1	hsa-miR-363-3p	lncRNA
TRAF3IP2-AS1	hsa-miR-107	lncRNA
TRAF3IP2-AS1	hsa-miR-338-3p	lncRNA
TRAF3IP2-AS1	hsa-miR-425-5p	lncRNA
TRAF3IP2-AS1	hsa-miR-125a-5p	lncRNA
TRAF3IP2-AS1	hsa-miR-125b-5p	lncRNA
TRAF3IP2-AS1	hsa-miR-455-5p	lncRNA
TRAF3IP2-AS1	hsa-miR-129-5p	lncRNA
TRAF3IP2-AS1	hsa-miR-490-3p	lncRNA
IDI2-AS1	hsa-miR-212-3p	lncRNA
IDI2-AS1	hsa-miR-146b-5p	lncRNA
IDI2-AS1	hsa-miR-4735-3p	lncRNA
IDI2-AS1	hsa-miR-761	lncRNA
IDI2-AS1	hsa-miR-3619-5p	lncRNA
IDI2-AS1	hsa-miR-338-3p	lncRNA
IDI2-AS1	hsa-miR-449c-5p	lncRNA
IDI2-AS1	hsa-miR-455-5p	lncRNA
SNHG7	hsa-miR-146b-5p	lncRNA
SNHG7	hsa-miR-4262	lncRNA
SNHG7	hsa-miR-4735-3p	lncRNA
SNHG7	hsa-miR-193a-3p	lncRNA
SNHG7	hsa-miR-761	lncRNA
SNHG7	hsa-miR-3619-5p	lncRNA
SNHG7	hsa-miR-216b-5p	lncRNA
SNHG7	hsa-miR-22-3p	lncRNA
SNHG7	hsa-miR-24-3p	lncRNA
SNHG7	hsa-miR-107	lncRNA
SNHG7	hsa-miR-338-3p	lncRNA
SNHG7	hsa-miR-449c-5p	lncRNA
SNHG7	hsa-miR-425-5p	lncRNA
SNHG7	hsa-miR-490-3p	lncRNA
FMR1-IT1	hsa-miR-129-5p	lncRNA
ZEB1-AS1	hsa-miR-193a-3p	lncRNA
ZEB1-AS1	hsa-miR-761	lncRNA
ZEB1-AS1	hsa-miR-3619-5p	lncRNA
ZEB1-AS1	hsa-miR-363-3p	lncRNA
ZEB1-AS1	hsa-miR-490-3p	lncRNA
ARHGAP31-AS1	hsa-miR-137	lncRNA
ARHGAP31-AS1	hsa-miR-216b-5p	lncRNA
ARHGAP31-AS1	hsa-miR-508-3p	lncRNA
PAN3-AS1	hsa-miR-17-5p	lncRNA
PAN3-AS1	hsa-miR-20b-5p	lncRNA
PAN3-AS1	hsa-miR-129-5p	lncRNA
hsa-miR-338-3p	NTRK2	mRNA
hsa-miR-17-5p	CCL5	mRNA
hsa-miR-338-3p	SLC7A5	mRNA
hsa-miR-590-5p	NIPAL1	mRNA
hsa-miR-24-3p	IL1B	mRNA
hsa-miR-146b-5p	LRRC15	mRNA
hsa-miR-449c-5p	TIMP3	mRNA
hsa-miR-23b-3p	FBN2	mRNA
hsa-miR-193a-3p	SLC10A6	mRNA
hsa-miR-761	ALDH3A1	mRNA
hsa-miR-3619-5p	SLC7A5	mRNA
hsa-miR-876-3p	SERPINB7	mRNA
hsa-miR-206	DMRT2	mRNA
hsa-miR-17-5p	NTRK2	mRNA
hsa-miR-1297	HEPHL1	mRNA
hsa-miR-455-5p	VCAN	mRNA
hsa-miR-24-3p	TPSAB1	mRNA
hsa-miR-107	RIMS3	mRNA
hsa-miR-24-3p	RAET1E	mRNA
hsa-miR-125b-5p	STC1	mRNA
hsa-miR-125a-5p	STC1	mRNA
hsa-miR-23b-3p	TGFA	mRNA
hsa-miR-27a-3p	MATN3	mRNA
hsa-miR-22-3p	FBN2	mRNA
hsa-miR-33a-3p	BASP1	mRNA
hsa-miR-20b-5p	PGBD5	mRNA
hsa-miR-429	ALDH1A3	mRNA
hsa-miR-20b-5p	DMRTA2	mRNA
hsa-miR-107	WNT3A	mRNA
hsa-miR-17-5p	INHBA	mRNA
hsa-miR-508-3p	GSTA1	mRNA
hsa-miR-27a-3p	SP6	mRNA
hsa-miR-17-5p	PGBD5	mRNA
hsa-miR-4262	HEPHL1	mRNA
hsa-miR-429	ESM1	mRNA
hsa-miR-129-5p	RAET1E	mRNA
hsa-miR-24-3p	EREG	mRNA
hsa-miR-455-5p	AGR3	mRNA
hsa-miR-1297	RNF128	mRNA
hsa-miR-425-5p	TMEM116	mRNA
hsa-miR-363-3p	NIPAL1	mRNA
hsa-miR-425-5p	CXCR6	mRNA
hsa-miR-17-5p	GPR157	mRNA
hsa-miR-613	PGBD5	mRNA
hsa-miR-206	TIMP3	mRNA
hsa-miR-137	BCAT1	mRNA
hsa-miR-338-3p	AQP1	mRNA
hsa-miR-216b-5p	RNF128	mRNA
hsa-miR-590-5p	OLR1	mRNA
hsa-miR-876-3p	CASP14	mRNA
hsa-miR-761	SLC7A5	mRNA
hsa-miR-338-3p	NIPAL1	mRNA
hsa-miR-22-3p	NTRK2	mRNA
hsa-miR-4735-3p	F3	mRNA
hsa-miR-24-3p	OLR1	mRNA
hsa-miR-139-5p	PCDHGC3	mRNA
hsa-miR-507	VCAN	mRNA
hsa-miR-338-3p	CASP14	mRNA
hsa-miR-490-3p	TGFA	mRNA
hsa-miR-129-5p	DMRTA2	mRNA
hsa-miR-140-5p	SPRY4	mRNA
hsa-miR-429	FAM3B	mRNA
hsa-miR-107	VCAN	mRNA
hsa-miR-1297	EREG	mRNA
hsa-miR-1297	FNDC1	mRNA
hsa-miR-24-3p	ADCY7	mRNA
hsa-miR-23b-3p	CHST7	mRNA
hsa-miR-33a-3p	LRRC15	mRNA
hsa-miR-125b-5p	BCAT1	mRNA
hsa-miR-17-5p	CPS1	mRNA
hsa-miR-107	NTRK2	mRNA
hsa-miR-1297	CLDN3	mRNA
hsa-miR-20b-5p	SPRY4	mRNA
hsa-miR-125a-5p	BCAT1	mRNA
hsa-miR-1244	F3	mRNA
hsa-miR-876-3p	CLDN3	mRNA
hsa-miR-363-3p	HAS2	mRNA
hsa-miR-876-3p	CCND1	mRNA
hsa-miR-33a-3p	NKD1	mRNA
hsa-miR-490-3p	PGBD5	mRNA
hsa-miR-507	SOX2	mRNA
hsa-miR-17-5p	DMRTA2	mRNA
hsa-miR-613	TIMP3	mRNA
hsa-miR-206	PGBD5	mRNA
hsa-miR-125a-5p	OTUB2	mRNA
hsa-miR-139-5p	FBN2	mRNA
hsa-miR-507	DMRT2	mRNA
hsa-miR-24-3p	NIPAL1	mRNA
hsa-miR-590-5p	ALDH1A1	mRNA
hsa-miR-33a-3p	GJB2	mRNA
hsa-miR-338-3p	CCND1	mRNA
hsa-miR-455-5p	F3	mRNA
hsa-miR-455-5p	SLC47A1	mRNA
hsa-miR-876-3p	SDR9C7	mRNA
hsa-miR-139-5p	SPRY4	mRNA
hsa-miR-17-5p	ZNF770	mRNA
hsa-miR-129-5p	SPRY4	mRNA
hsa-miR-33a-3p	OLFM1	mRNA
hsa-miR-425-5p	SH2D1A	mRNA
hsa-miR-3619-5p	STEAP4	mRNA
hsa-miR-216b-5p	NTRK2	mRNA
hsa-miR-338-3p	FGFR2	mRNA
hsa-miR-507	TIGIT	mRNA
hsa-miR-17-5p	SPRY4	mRNA
hsa-miR-27a-3p	F3	mRNA
hsa-miR-429	BASP1	mRNA
hsa-miR-338-3p	SP6	mRNA
hsa-miR-216b-5p	LIPG	mRNA
hsa-miR-613	DMRT2	mRNA
hsa-miR-137	ADAMTS15	mRNA
hsa-miR-129-5p	HEPHL1	mRNA
hsa-miR-3619-5p	RIMS3	mRNA
hsa-miR-17-5p	CCND1	mRNA
hsa-miR-3619-5p	CD27	mRNA
hsa-miR-33a-3p	BCAT1	mRNA
hsa-miR-129-5p	GABRA3	mRNA
hsa-miR-216b-5p	RIMS3	mRNA
hsa-miR-507	CXCR6	mRNA
hsa-miR-363-3p	STEAP4	mRNA
hsa-miR-216b-5p	CD6	mRNA
hsa-miR-429	SOX2	mRNA
hsa-miR-24-3p	IL1A	mRNA
hsa-miR-761	MAFK	mRNA
hsa-miR-429	NTRK2	mRNA
hsa-miR-4500	CPA4	mRNA
hsa-miR-17-5p	STC1	mRNA
hsa-miR-129-5p	IKZF3	mRNA
hsa-miR-206	GABRA3	mRNA
hsa-miR-17-5p	CAMK2N2	mRNA
hsa-miR-184	SLC7A5	mRNA
hsa-miR-24-3p	TAF7L	mRNA
hsa-miR-4458	CPA4	mRNA
hsa-miR-1244	PTN	mRNA
hsa-miR-20b-5p	RNF128	mRNA
hsa-miR-455-5p	NKD1	mRNA
hsa-miR-24-3p	ZFR2	mRNA
hsa-miR-17-5p	TIMP3	mRNA
hsa-miR-4295	EREG	mRNA
hsa-miR-140-5p	ALDH1A1	mRNA
hsa-miR-4500	CCND1	mRNA
hsa-miR-216b-5p	BCAT1	mRNA
hsa-miR-507	RAET1E	mRNA
hsa-miR-24-3p	LIPG	mRNA
hsa-miR-24-3p	CD3D	mRNA
hsa-miR-449c-5p	SLAMF6	mRNA
hsa-miR-129-5p	OTUB2	mRNA
hsa-miR-24-3p	MATN3	mRNA
hsa-miR-107	LRRC15	mRNA
hsa-miR-338-3p	ADCY7	mRNA
hsa-miR-17-5p	KIF26B	mRNA
hsa-miR-20b-5p	KIF26B	mRNA
hsa-miR-490-3p	CCND1	mRNA
hsa-miR-301b-3p	EREG	mRNA
hsa-miR-20b-5p	GPR157	mRNA
hsa-miR-27a-3p	ITGA5	mRNA
hsa-miR-23b-3p	VCAN	mRNA
hsa-miR-139-5p	AQP1	mRNA
hsa-miR-4458	CCND1	mRNA
hsa-miR-429	DMRT2	mRNA
hsa-miR-1297	BCAT1	mRNA
hsa-miR-33a-3p	SCUBE2	mRNA
hsa-miR-22-3p	SLC7A5	mRNA
hsa-miR-24-3p	SP6	mRNA
hsa-miR-429	ALDH1A1	mRNA
hsa-miR-1297	MME	mRNA
hsa-miR-590-5p	TIMP3	mRNA
hsa-miR-761	RIMS3	mRNA
hsa-miR-33a-3p	SLC47A1	mRNA
hsa-miR-23b-3p	HAS2	mRNA
hsa-miR-338-3p	DMRT2	mRNA
hsa-miR-17-5p	RNF128	mRNA
hsa-miR-24-3p	SIT1	mRNA
hsa-miR-3619-5p	CPA4	mRNA
hsa-miR-876-3p	ABCA13	mRNA
hsa-miR-761	STEAP4	mRNA
hsa-miR-206	CCND1	mRNA
hsa-miR-24-3p	CPS1	mRNA
hsa-miR-20b-5p	EREG	mRNA
hsa-miR-876-3p	DMRT2	mRNA
hsa-miR-33a-3p	KIF26B	mRNA
hsa-miR-23b-3p	CCND1	mRNA
hsa-miR-20b-5p	F3	mRNA
hsa-miR-129-5p	NTRK2	mRNA
hsa-miR-425-5p	SCEL	mRNA
hsa-miR-761	CPA4	mRNA
hsa-miR-24-3p	NKD1	mRNA
hsa-miR-1297	ITGA5	mRNA
hsa-miR-216b-5p	NKD1	mRNA
hsa-miR-33a-3p	ADH7	mRNA
hsa-miR-33a-3p	NTRK2	mRNA
hsa-miR-129-5p	VCAN	mRNA
hsa-miR-125b-5p	FGFR2	mRNA
hsa-miR-33a-3p	CD8A	mRNA
hsa-miR-33a-3p	COCH	mRNA
hsa-miR-125a-5p	FGFR2	mRNA
hsa-miR-17-5p	F3	mRNA
hsa-miR-425-5p	CCND1	mRNA
hsa-miR-338-3p	BCAT1	mRNA
hsa-miR-3619-5p	MAFK	mRNA
hsa-miR-507	FBN2	mRNA
hsa-miR-20b-5p	CCND1	mRNA
hsa-miR-1297	NOS2	mRNA
hsa-miR-301b-3p	STC1	mRNA
hsa-miR-301b-3p	F3	mRNA
hsa-miR-20b-5p	CAMK2N2	mRNA
hsa-miR-363-3p	BCAT1	mRNA
hsa-miR-212-3p	OLFM1	mRNA
hsa-miR-33a-3p	MME	mRNA
hsa-miR-363-3p	CHST7	mRNA
hsa-miR-107	POLA2	mRNA
hsa-miR-20b-5p	HAS2	mRNA
hsa-miR-20b-5p	EPGN	mRNA
hsa-miR-338-3p	ADAMTS15	mRNA
hsa-miR-24-3p	PGBD5	mRNA
hsa-miR-17-5p	EREG	mRNA
hsa-miR-425-5p	POSTN	mRNA
hsa-miR-449c-5p	ALDH1A3	mRNA
hsa-miR-613	CCND1	mRNA
hsa-miR-508-3p	F3	mRNA
hsa-miR-490-3p	SLC10A6	mRNA
hsa-miR-193a-3p	CCND1	mRNA
hsa-miR-363-3p	ITGA5	mRNA
hsa-miR-449c-5p	NOS2	mRNA
hsa-miR-129-5p	MME	mRNA
hsa-miR-876-3p	HEPHL1	mRNA
hsa-miR-761	SIT1	mRNA
hsa-miR-125b-5p	IKZF3	mRNA
hsa-miR-129-5p	GPR171	mRNA
hsa-miR-22-3p	LGALS9	mRNA
hsa-miR-4500	IKZF3	mRNA
hsa-miR-3619-5p	ALDH3A1	mRNA
hsa-miR-3666	EREG	mRNA
hsa-miR-24-3p	POLA2	mRNA
hsa-miR-4735-3p	CCND1	mRNA
hsa-miR-613	GABRA3	mRNA
hsa-miR-20b-5p	STC1	mRNA
hsa-miR-24-3p	IKZF3	mRNA
hsa-miR-3619-5p	SIT1	mRNA
hsa-miR-139-5p	EPGN	mRNA
hsa-miR-363-3p	MAFK	mRNA
hsa-miR-33a-3p	P2RY10	mRNA
hsa-miR-27a-3p	WNT3A	mRNA
hsa-miR-1244	MME	mRNA
hsa-miR-24-3p	VPREB3	mRNA
hsa-miR-129-5p	GMFG	mRNA
hsa-miR-24-3p	TPSB2	mRNA
hsa-miR-590-5p	SPRY4	mRNA
hsa-miR-216b-5p	CD2	mRNA
hsa-miR-338-3p	LRRC15	mRNA
hsa-miR-17-5p	HAS2	mRNA
hsa-miR-24-3p	LAMTOR4	mRNA
hsa-miR-129-5p	P2RY10	mRNA
hsa-miR-17-5p	EPGN	mRNA
