# Supplementary material for: Signature of seven cuproptosis-related lncRNAs as a novel biomarker to predict prognosis and therapeutic response in cervical cancer
Source: Front Genet. 2022 Sep 20;13:989646. doi: 10.3389/fgene.2022.989646 (PMC9530991; doi:10.3389/fgene.2022.989646)
Supplement: Supplementary file 11 [file Table5.XLSX]

## Sheet: riskDiff
gene	lowMean	highMean	logFC	pValue	fdr
KRT17P3	1.98512	7.56476	1.93007	0.0144889	0.0338378
CD8A	11.2224	5.6077	-1.0009	0.000376176	0.00180794
TPSAB1	7.93815	3.85076	-1.04366	0.000914245	0.00364288
COX4I2	3.2276	1.34542	-1.2624	0.018934	0.0418097
H1-2	240.652	103.574	-1.21628	2.83989e-07	5.44013e-06
IL1A	3.9544	12.3085	1.63813	4.53281e-05	0.000326131
CYP2T1P	5.89906	1.23534	-2.25557	0.000598351	0.00259442
ZFR2	2.99974	1.3221	-1.182	2.09743e-10	1.91557e-08
SLC10A6	1.87489	4.8685	1.37667	0.000105209	0.000652918
PAEP	0.391712	10.0885	4.68677	0.00199987	0.00687863
CST7	14.4427	7.01954	-1.04089	0.000230474	0.001217
AKR1C1	19.0965	3.47989	-2.4562	0.00035315	0.00171355
LAG3	7.81005	3.55887	-1.13391	0.000101237	0.000632797
AL035461.2	4.14458	2.06783	-1.00311	5.39843e-10	4.02233e-08
HEPHL1	1.60329	5.90653	1.88127	0.000112611	0.000689351
ENPP3	1.76544	0.491793	-1.84391	0.00796159	0.0210345
AC090004.2	2.08177	0.915885	-1.18457	0.0173231	0.0388889
IL2RG	9.89878	4.68837	-1.07817	1.99849e-05	0.000168905
ERV3-1	1.38387	2.7928	1.01301	0.000218402	0.00117159
FGA	0.278592	1.7356	2.63921	0.00635577	0.0175195
GSTA1	17.7149	2.42867	-2.86672	0.000220324	0.00117826
IGKV6-21	7.50027	3.73275	-1.0067	0.010119	0.0254811
MME	2.01644	4.746	1.2349	0.000135469	0.000798288
HAAO	4.29185	2.09463	-1.0349	3.75778e-11	5.55231e-09
SERPINB7	4.47503	12.2514	1.45298	0.000579555	0.0025301
IGKV2D-29	16.3902	5.94626	-1.46278	0.0083775	0.0219372
NKD1	0.195734	2.12818	3.44266	0.00410747	0.0122268
AC136628.3	2.74812	1.32044	-1.05743	0.000155746	0.000886377
GZMH	11.2183	4.49743	-1.31868	0.000110636	0.000681031
AC103718.1	0.810983	1.65412	1.02832	0.000145698	0.000845626
MATN3	0.910788	2.81159	1.6262	0.000675768	0.00286465
STEAP4	3.2601	8.31929	1.35154	6.48366e-06	6.87721e-05
POMC	5.0279	2.11046	-1.2524	1.26664e-07	2.81755e-06
IGHV3-62	1.68312	0.705756	-1.2539	0.0214563	0.046228
JCHAIN	102.815	46.7253	-1.13777	0.000543611	0.00240691
ADH1C	18.336	5.36958	-1.7718	0.00284097	0.0090788
AL079303.1	1.78971	0.543748	-1.71872	0.0037395	0.0113548
ADAMTS15	1.09554	2.20226	1.00734	0.00558671	0.0157609
PPBP	0.224043	1.76503	2.97785	0.00335721	0.0104226
LGALS2	8.3529	2.72658	-1.61519	0.0113663	0.0278989
IGKV2D-24	1.63937	0.657413	-1.31827	0.0113404	0.0278529
IGLV8-61	34.2556	12.1569	-1.49457	0.0044436	0.0130514
NTS	181.549	60.4229	-1.58719	0.00197	0.00680868
SP6	3.74617	8.72673	1.22003	0.00304233	0.00961966
SOX2	56.8245	20.3935	-1.4784	7.84067e-07	1.26297e-05
KRT16P5	0.686864	1.56102	1.18439	0.00153492	0.0055481
FBN2	1.36457	2.80942	1.04182	0.00115942	0.00441557
TMSB15A	10.5981	4.67692	-1.18018	0.000195459	0.00106979
TGM1	18.0614	45.5788	1.33546	0.000750558	0.00311323
MSX2	1.59628	5.59691	1.80992	0.00985329	0.0249051
ADAMTSL4	2.59856	5.88096	1.17834	7.74699e-08	1.8893e-06
AC099568.2	2.07279	1.03242	-1.00554	3.64146e-12	1.07406e-09
PLA2G2D	3.35187	1.26828	-1.40209	0.000856766	0.0034616
CASP14	33.1107	97.9274	1.56441	4.58346e-05	0.00032919
SNAI3	2.29326	0.656631	-1.80424	1.62495e-06	2.25028e-05
CRCT1	8.84354	19.3629	1.1306	0.00451338	0.0132053
TRBV20-1	2.56102	1.24904	-1.0359	0.00121939	0.0045864
LINC01305	3.39995	0.826341	-2.0407	6.10054e-16	1.23485e-12
GNG8	1.50874	0.614309	-1.2963	1.43607e-05	0.000129481
CPA4	6.09167	14.9686	1.29703	1.71079e-05	0.000149157
AL049874.3	1.46436	0.724792	-1.01463	0.00020241	0.00109744
KRT6C	54.0159	108.713	1.00906	0.0178284	0.0398251
OR2B6	1.83054	0.756427	-1.275	5.67729e-06	6.18947e-05
SPINK7	1.36178	5.0985	1.90459	0.0196722	0.0431261
CXCR6	3.50476	1.74982	-1.00211	0.00127288	0.00474789
GSTM3	15.5451	5.39105	-1.52783	0.000139478	0.000815972
AC113189.3	2.60026	5.59105	1.10446	1.98022e-08	6.38637e-07
GPR171	2.41385	1.19592	-1.01321	0.0180732	0.0402824
NPPC	2.03206	0.359066	-2.50062	0.000420919	0.00196921
GABRA3	0.752298	1.74095	1.2105	0.0186327	0.0412794
SPINK6	17.8468	36.0543	1.0145	0.0145765	0.0339824
TRBC2	50.7678	21.8785	-1.2144	6.13789e-07	1.03967e-05
TRBV7-2	2.13147	0.929875	-1.19674	0.00988919	0.0249905
CD3D	23.7739	9.66088	-1.29916	4.12316e-07	7.49637e-06
SH2D1A	1.56461	0.777923	-1.0081	0.0015085	0.00546889
AL021807.1	7.10857	3.52784	-1.01077	6.03674e-06	6.49966e-05
UCA1	1.72891	4.51989	1.38642	1.45803e-05	0.000131266
C9orf24	3.19758	1.32625	-1.26963	0.000177834	0.000989371
GPHA2	2.23101	0.40442	-2.46377	7.87498e-05	0.000514051
VPREB3	1.44121	0.672162	-1.1004	5.87432e-06	6.35302e-05
TRBC1	30.9367	13.0572	-1.24447	9.63515e-07	1.50603e-05
IGLV1-51	1.59983	0.686168	-1.22129	0.00813848	0.0213943
CAPS	34.5064	13.0789	-1.39962	0.000121566	0.000733804
IGLV1-36	8.23782	3.96909	-1.05345	0.00945868	0.0240931
RPL37P6	2.67248	1.20966	-1.14358	3.4555e-05	0.000261314
AC019171.1	1.52237	0.688189	-1.14544	2.03484e-09	1.05612e-07
DAPL1	27.9305	11.9162	-1.22892	0.000637629	0.00273166
OLR1	4.15927	8.75625	1.07398	0.000272833	0.00138759
IL1B	3.5506	8.27531	1.22075	1.4438e-05	0.000130081
GFRA3	2.62363	1.07797	-1.28325	0.000121565	0.000733804
AL023803.1	1.65574	0.633477	-1.38611	8.74575e-05	0.000559038
TPSB2	11.0941	3.59346	-1.62634	4.8072e-05	0.000342024
AL022162.1	7.10288	3.11968	-1.18701	2.33973e-14	2.36801e-11
ALOX15	12.1189	3.01879	-2.00522	0.000742675	0.00308821
AL023754.2	0.154369	3.16798	4.35911	0.00319104	0.00999616
AL590326.1	1.65571	0.790746	-1.06617	1.54514e-06	2.16194e-05
SDR9C7	1.63191	4.49399	1.46144	0.0137533	0.0324212
AGR3	21.2102	10.086	-1.0724	0.00243186	0.00804548
DMRT2	1.85556	0.54233	-1.77461	4.20517e-06	4.86398e-05
AL161669.3	2.37367	1.07402	-1.1441	2.07643e-09	1.07312e-07
SLC7A5	47.9683	109.792	1.19462	1.24939e-05	0.000116008
PPP1R3C	1.85989	7.51154	2.01389	1.17999e-07	2.67369e-06
POSTN	10.1208	23.4797	1.2141	0.000412795	0.00194092
VCAN	2.69157	5.42468	1.01109	0.000435864	0.00202353
IGHV1-24	49.4492	24.1026	-1.03676	0.0056989	0.0160364
AC037487.3	1.57386	0.72398	-1.12029	1.6847e-09	9.26242e-08
CCL5	86.7686	37.006	-1.22942	0.000136661	0.000802976
OXER1	2.80921	1.37598	-1.02971	4.34761e-11	6.06917e-09
AL132857.1	2.81175	0.953709	-1.55985	8.81148e-06	8.80786e-05
TRGC2	3.63653	1.69368	-1.1024	0.000151739	0.000869702
GJB2	85.3227	177.35	1.0556	0.000105525	0.000654214
ARHGAP40	2.00455	4.23804	1.08012	8.72466e-06	8.7572e-05
FOXD3-AS1	4.86845	2.39866	-1.02124	1.10774e-07	2.54328e-06
SERPINB11	1.64481	0.687676	-1.25812	0.00400145	0.0119758
PTN	29.9871	12.3338	-1.28172	0.000135075	0.000796357
IGKV2D-40	7.11229	2.7449	-1.37356	0.000774714	0.00319379
GZMM	4.0959	1.6985	-1.26992	1.0588e-05	0.000101653
SCEL	5.30376	12.4816	1.23472	0.000255799	0.00131528
C1orf194	2.47709	1.03084	-1.26483	0.00860626	0.0223617
ADCY6-DT	1.5937	0.722605	-1.1411	0.00868597	0.0225373
IGLC7	17.5805	7.29731	-1.26854	0.00123353	0.00462956
EPGN	1.23808	3.26538	1.39915	2.16512e-05	0.0001808
AC026403.1	22.4564	10.2141	-1.13657	0.000598352	0.00259442
IGLC3	377.685	188.167	-1.00517	1.99849e-05	0.000168905
NTRK2	6.43596	1.19481	-2.42938	0.0040057	0.0119768
RHOXF1-AS1	3.59886	1.63442	-1.13876	0.0115776	0.0283101
CCDC74A	5.21151	2.44122	-1.0941	1.50163e-05	0.000133705
LINC00519	2.96179	1.38202	-1.09969	0.0144631	0.0337898
IGKV2-24	130.824	10.981	-3.57455	0.00648497	0.0177429
LINC02446	3.53395	1.07441	-1.71774	0.000413894	0.00194533
TNNC2	7.26132	2.28417	-1.66856	0.00188222	0.00655942
TREM1	0.768059	1.62448	1.08069	0.000121922	0.00073523
BASP1	24.5336	49.4636	1.01161	0.000573418	0.00251051
BEND5	4.61958	0.724866	-2.67198	0.00349794	0.0107578
CCL19	27.2846	9.71984	-1.48908	0.000286882	0.00144222
C12orf57	17.2152	8.43655	-1.02896	1.67051e-09	9.26242e-08
KLRB1	2.56419	1.27718	-1.00554	4.31432e-07	7.73968e-06
NKG7	29.5943	14.3506	-1.04421	0.00102879	0.00400342
IGLV3-9	17.1035	8.19321	-1.06179	0.00232749	0.00775948
HAS2	1.57134	3.29909	1.07008	0.00194273	0.00673745
IGHM	371.886	115.446	-1.68764	0.000977447	0.00383186
PLA2G4D	0.598521	1.74088	1.54034	0.0048008	0.0138866
CEMIP	2.4719	4.99739	1.01556	0.000634286	0.00272205
DRC1	1.52215	0.661334	-1.20266	0.00263809	0.008592
CD2	17.6577	8.61098	-1.03604	9.84045e-06	9.59938e-05
JSRP1	3.41095	1.47542	-1.20905	0.00396932	0.0119001
NOS2	4.36927	0.647947	-2.75344	2.3318e-05	0.000192006
AL157931.1	5.49669	1.38133	-1.99251	0.00178567	0.00627335
EREG	0.564688	1.87275	1.72964	4.15556e-09	1.89023e-07
IGHA2	221.925	59.6887	-1.89454	4.54689e-05	0.000326758
CCND1	10.2424	21.1673	1.04728	5.48738e-07	9.49348e-06
COLCA1	2.21149	0.617088	-1.84147	5.63858e-06	6.16387e-05
CH17-340M24.3	10.9363	5.43941	-1.0076	3.54975e-13	1.95962e-10
HCST	2.70327	1.14186	-1.24332	1.17339e-05	0.000110216
TRBD1	11.1434	5.0884	-1.13091	0.00453395	0.0132591
PSORS1C2	2.52202	9.43419	1.90332	0.00239013	0.00794202
AC097493.3	1.70689	0.600617	-1.50685	0.00527079	0.0150267
TNFRSF18	27.2812	13.4037	-1.02527	2.06498e-06	2.73492e-05
RNU4-2	6.66752	2.11899	-1.65377	3.20045e-05	0.000245854
IGHA1	1071.04	413.927	-1.37157	6.3735e-05	0.000432678
LINC02178	1.48555	8.05009	2.43801	0.000192439	0.00105754
TRBJ2-1	1.57565	0.745659	-1.07936	0.000966545	0.00381119
ALDH1A1	61.8351	29.7815	-1.05401	0.00274984	0.0088774
APOC1	28.3631	13.5561	-1.06507	0.000265301	0.00135553
ALOX15B	3.36398	6.85972	1.02798	0.012794	0.0306476
RNU4-1	2.01283	0.77521	-1.37657	0.00458577	0.0133784
LINC02195	3.70327	1.37154	-1.433	0.000274903	0.00139578
ALDH1A3	3.06921	6.36371	1.052	0.000579559	0.0025301
TRAC	46.575	22.9064	-1.02381	1.50164e-05	0.000133705
STAG3	2.84915	1.31351	-1.11711	6.46167e-06	6.87189e-05
CPS1	1.29667	3.39901	1.3903	0.00802977	0.0211733
OLFM1	6.51949	2.44026	-1.41772	3.15399e-05	0.000242745
STC1	5.19523	12.9866	1.32176	0.00360455	0.0110364
MIR6772	1.20274	2.70901	1.17145	2.77481e-07	5.33335e-06
C8G	2.33121	0.856424	-1.44468	7.41039e-09	2.9032e-07
ALDH3A1	35.0701	13.3629	-1.39201	7.94165e-06	8.08478e-05
AC107983.1	7.30675	3.31217	-1.14145	1.36999e-05	0.00012454

## Sheet: Sheet1
gene
KRT17P3
CD8A
TPSAB1
COX4I2
H1-2
IL1A
CYP2T1P
ZFR2
SLC10A6
PAEP
CST7
AKR1C1
LAG3
AL035461.2
HEPHL1
ENPP3
AC090004.2
IL2RG
ERV3-1
FGA
GSTA1
IGKV6-21
MME
HAAO
SERPINB7
IGKV2D-29
NKD1
AC136628.3
GZMH
AC103718.1
MATN3
STEAP4
POMC
IGHV3-62
JCHAIN
ADH1C
AL079303.1
ADAMTS15
PPBP
LGALS2
IGKV2D-24
IGLV8-61
NTS
SP6
SOX2
KRT16P5
FBN2
TMSB15A
TGM1
MSX2
ADAMTSL4
AC099568.2
PLA2G2D
CASP14
SNAI3
CRCT1
TRBV20-1
LINC01305
GNG8
CPA4
AL049874.3
KRT6C
OR2B6
SPINK7
CXCR6
GSTM3
AC113189.3
GPR171
NPPC
GABRA3
SPINK6
TRBC2
TRBV7-2
CD3D
SH2D1A
AL021807.1
UCA1
C9orf24
GPHA2
VPREB3
TRBC1
IGLV1-51
CAPS
IGLV1-36
RPL37P6
AC019171.1
DAPL1
OLR1
IL1B
GFRA3
AL023803.1
TPSB2
AL022162.1
ALOX15
AL023754.2
AL590326.1
SDR9C7
AGR3
DMRT2
AL161669.3
SLC7A5
PPP1R3C
POSTN
VCAN
IGHV1-24
AC037487.3
CCL5
OXER1
AL132857.1
TRGC2
GJB2
ARHGAP40
FOXD3-AS1
SERPINB11
PTN
IGKV2D-40
GZMM
SCEL
C1orf194
ADCY6-DT
IGLC7
EPGN
AC026403.1
IGLC3
NTRK2
RHOXF1-AS1
CCDC74A
LINC00519
IGKV2-24
LINC02446
TNNC2
TREM1
BASP1
BEND5
CCL19
C12orf57
KLRB1
NKG7
IGLV3-9
HAS2
IGHM
PLA2G4D
CEMIP
DRC1
CD2
JSRP1
NOS2
AL157931.1
EREG
IGHA2
CCND1
COLCA1
CH17-340M24.3
HCST
TRBD1
PSORS1C2
AC097493.3
TNFRSF18
RNU4-2
IGHA1
LINC02178
TRBJ2-1
ALDH1A1
APOC1
ALOX15B
RNU4-1
LINC02195
ALDH1A3
TRAC
STAG3
CPS1
OLFM1
STC1
MIR6772
C8G
ALDH3A1
AC107983.1
